# Supplementary material for: Flickering flash signals and mate recognition in the Asian firefly, Aquatica lateralis
Source: Sci Rep. 2023 Feb 10;13:2415. doi: 10.1038/s41598-023-29552-6 (PMC9918520; doi:10.1038/s41598-023-29552-6)
Supplement: Supplementary file 2 — Supplementary Information 2. [file 41598_2023_29552_MOESM2_ESM.xlsx]

## Sheet: OBmale
T	FD	FI	SEX
21.9	0.933333	0.376344	male
21.9	1.36667	0.433962	male
21.9	1.26667	0.388889	male
21.9	1.33333	0.472527	male
21.9	1.33333	0.477477	male
21.9	0.633333	0.2	male
21.9	0.6	0.484848	male
21.9	1.3	0.338346	male
21.9	1.13333	0.237113	male
21.9	0.3	0.222222	male
21.9	0.3	0.253333	male
21.9	0.8	0.428571	male
21.9	0.866667	0.367089	male
21.9	0.6	0.402985	male
21.9	0.8	0.333333	male
21.9	1.2	0.487805	male
21.9	1.63333	0.287129	male
21.9	1	0.375	male
21.9	0.966667	0.277311	male
21.9	1	0.472527	male
21.9	0.633333	0.5	male
21.9	0.366667	0.225806	male
21.9	0.633333	0.105263	male
21.9	0.466667	0.575	male
21.9	0.866667	0.489796	male
21.9	0.433333	0.264368	male
21.9	0.133333	0	male
21.9	0.1	0	male
21.9	0.633333	0.333333	male
21.9	0.733333	0.458824	male
21.4	1.06667	0.384615	male
21.4	1.9	0.192982	male
21.4	2.4	0.258065	male
21.4	2.56667	0.148936	male
21.4	1.56667	0.252336	male
21.4	1.16667	0.0666667	male
21.4	2.4	0.553398	male
21.4	1	0.181818	male
21.4	0.766667	0.165354	male
21.4	1.03333	0.449275	male
21.4	0.9	0.126437	male
21.4	0.4	0.0748299	male
21.4	1.83333	0.0904977	male
21.4	0.5	0.25	male
21.4	1.03333	0.0921986	male
21.4	0.933333	0.142857	male
21.4	0.9	0.025974	male
21.4	1.73333	0.0686275	male
21.4	1.1	0.309524	male
21.4	2.03333	0.270588	male
21.4	1.8	0.213115	male
21.4	2.53333	0.204082	male
21.4	1.2	0.208633	male
21.4	0.7	0.260274	male
21.4	2.5	0.484536	male
21.4	1.2	0.150538	male
21.4	3.3	0.186667	male
21.4	1.16667	0.315068	male
21.4	2.16667	0.3	male
21.4	2.73333	0.367089	male
21.4	0.5	0.0666667	male
21.4	0.966667	0.4375	male
21.4	1.23333	0.258065	male
21.4	1	0.261538	male
21.4	2.36667	0.264516	male
21.4	1.1	0.30303	male
21.4	3.3	0.509091	male
21.4	0.933333	0.225806	male
21.4	1.1	0.301587	male
21.4	0.866667	0.378378	male
21.4	1.33333	0.08	male
21.4	0.933333	0.310924	male
21.4	1.26667	0.149758	male
21.4	0.966667	0.313253	male
21.4	1.83333	0.20354	male
22.8	0.8	0.349398	male
22.8	3.7	0.240642	male
22.8	1.03333	0.208054	male
22.8	0.8	0.361111	male
22.8	0.533333	0.215686	male
22.8	0.8	0.431579	male
22.8	0.733333	0.297872	male
22.8	1.06667	0.38843	male
22.8	1.26667	0.233533	male
22.8	1.66667	0.561404	male
22.8	0.533333	0.238095	male
22.8	1.26667	0.282051	male
20.4	1.03333	0.230769	male
20.4	1.06667	0.126984	male
20.4	1.26667	0.0387597	male
20.4	1	0.0642202	male
20.4	0.766667	0.271429	male
20.4	1.3	0.175	male
20.4	0.8	0.2	male
20.4	0.9	0.125	male
20.4	0.633333	0.103093	male
20.4	0.833333	0.136986	male
20.4	0.933333	0.0822943	male
20.4	0.933333	0.047619	male
20.4	0.566667	0.218045	male
20.4	0.633333	0.131783	male
20.4	0.533333	0.0379747	male
20.4	0.766667	0.139785	male
20.4	0.533333	0.130435	male
20.4	0.966667	0.0992366	male
20.4	0.7	0.6	male
20.4	0.5	0	male
20.4	0.6	0.46087	male
20.4	0.733333	0.621951	male
20.4	0.466667	0.192771	male
20.4	0.5	0.273684	male
20.4	0.5	0.194631	male
20.4	0.4	0.163636	male
20.4	0.666667	0.112033	male
20.4	0.7	0.151832	male
20.4	0.766667	0.0619469	male
20.4	0.533333	0.0545455	male
20.4	0.533333	0.108911	male
20.4	0.633333	0.284672	male
20.4	0.966667	0.426087	male
20.4	0.7	0.178808	male
20.4	1.26667	0.451327	male
20.4	0.966667	0.278689	male
20.4	0.533333	0.447619	male
20.4	0.466667	0.387097	male
20.4	0.216667	0.179487	male
20.4	0.433333	0.0697674	male
20.4	0.566667	0.116279	male
20.4	0.9	0.163636	male
20.4	1	0.136508	male
20.4	0.666667	0.47079	male
20.4	0.666667	0.312102	male
20.4	0.533333	0.394231	male
20.4	0.466667	0.333333	male
20.4	0.433333	0.333333	male
20.4	0.5	0.364486	male
20.4	0.7	0.355556	male
20.4	0.433333	0.322835	male
20.4	1.73333	0.221374	male
20.4	0.7	0.245614	male
20.4	0.866667	0.0508475	male
20.4	0.866667	0.148936	male
20.4	0.9	0.166667	male
20.4	0.4	0.212766	male
20.4	2.06667	0.732143	male
20.4	0.7	0.127517	male
20.4	0.433333	0.325967	male
20.4	0.766667	0.536585	male
20.4	0.866667	0.107843	male
20.4	0.933333	0.056338	male
20.4	0.933333	0.480315	male
20.4	1.36667	0.42268	male
20.4	0.8	0.0707071	male
20.4	0.7	0.080292	male
20.4	0.433333	0.333333	male
20.4	0.533333	0.33	male
20.4	0.466667	0.443609	male
20.4	0.433333	0.184466	male
20.4	0.5	0.367347	male
20.4	0.2	0	male
20.4	0.466667	0.171171	male
20.4	0.533333	0.203883	male
20.4	0.466667	0.315789	male
20.4	0.5	0.35443	male
20.4	0.5	0.174825	male
20.4	0.466667	0.189189	male
20.4	0.433333	0.416667	male
20.4	0.4	0.37931	male
20.4	0.533333	0.0526316	male
20.4	0.433333	0.22807	male
20.4	0.266667	0	male
20.4	0.433333	0.342466	male
20.4	0.466667	0.543478	male
20.4	0.233333	0	male
20.4	0.466667	0.470588	male
20.4	0.2	0	male
20.4	0.266667	0	male
20.4	1.03333	0.710526	male
20.4	0.1	0	male
20.4	0.366667	0	male
20.4	0.466667	0.291667	male
20.4	0.566667	0.616162	male
20.4	0.4	0.115385	male
20.4	1.6	0.691358	male
20.4	0.9	0.625668	male
20.4	0.6	0.142857	male
20.4	0.933333	0.0351759	male
20.4	1.36667	0.413534	male
20.4	0.9	0.587629	male
20.4	1.1	0.531034	male
20.4	0.633333	0.336842	male
20.4	0.566667	0.381643	male
20.4	0.533333	0.470588	male
20.4	1.43333	0.596899	male
20.4	1.63333	0.597222	male
20.4	0.6	0.473054	male
22.3	0.766667	0.25	male
22.3	1.6	0.393939	male
22.3	1.33333	0.268966	male
22.3	1.83333	0.443478	male
22.3	2.86667	0.268817	male
22.3	3.4	0.189744	male
22.3	1.56667	0.186275	male
22.3	1.43333	0.187215	male
22.3	1.3	0.119403	male
22.3	1.83333	0.26257	male
22.3	1.53333	0.134021	male
22.3	1.26667	0.127119	male
22.3	2.46667	0.398496	male
22.3	1.4	0.140351	male
22.3	2.26667	0.445087	male
21.6	1.83333	0.239024	male
21.6	1.26667	0.25641	male
21.6	1.06667	0.44	male
21.6	1.1	0.186275	male
21.6	1	0.522124	male
21.6	0.966667	0.410853	male
21.6	1.3	0.463918	male
21.6	0.766667	0.389313	male
21.6	1.53333	0.166667	male
21.6	0.866667	0.359375	male
21.6	0.966667	0.39823	male
21.6	0.933333	0.377778	male
21.6	0.966667	0.39823	male
21.6	0.933333	0.377778	male
21.6	0.933333	0.371429	male
21.6	1.2	0.288889	male
21.6	1.03333	0.373134	male
21.6	0.9	0.388889	male
21.6	1.1	0.393035	male
21.1	0.433333	0.0887574	male
21.1	3.53333	0.376344	male
21.1	2.16667	0.0887574	male
21.1	1.03333	0.376344	male
21.1	2.53333	0.431373	male
21.1	2.6	0.411111	male
21.1	1.13333	0.253333	male
21.1	0.966667	0.1875	male
21.1	3.46667	0.233333	male
21.1	2.6	0.190244	male
21.1	1	0.312	male
21.1	1	0.258065	male
21.1	0.866667	0.267327	male
21.1	1.03333	0.223529	male
21.1	0.8	0.164835	male
21.1	0.8	0.37931	male
21.1	0.833333	0.288462	male
21.1	1.66667	0.338462	male
21.1	2.1	0.0359712	male
21.1	1.53333	0.172775	male
21.1	1	0.160305	male
21.1	1	0.341176	male
21.1	0.933333	0.203883	male
21.1	1	0.175	male
21.1	0.866667	0.263158	male
21.1	1.5	0.26	male
22.9	0.6	0.403727	male
22.9	1.83333	0.36	male
22.9	0.633333	0.165354	male
22.9	0.6	0.282609	male
22.9	0.666667	0.196078	male
22.9	1.33333	0.197861	male
22.9	0.7	0.193416	male
22.9	0.8	0.415584	male
22.9	0.566667	0.174312	male
22.9	0.766667	0.314286	male
22.9	0.766667	0.248	male
22.9	0.1	0	male
22.9	1.86667	0.0596026	male
22.9	0.8	0.0780669	male
22.9	1	0.1875	male
22.9	0.7	0.314286	male
22.9	0.766667	0.181208	male
22.9	0.933333	0.205298	male
22.9	0.5	0.307692	male
22.9	0.666667	0.125	male
22.9	1.96667	0.0679612	male
22.9	0.5	0.26776	male
22.9	0.533333	0.295775	male
22.9	0.8	0.163399	male
22.9	0.733333	0.225806	male
23.2	0.566667	0.3	male
23.2	0.833333	0.746835	male
23.2	0.633333	0.594771	male
23.2	0.366667	0.212121	male
23.2	0.433333	0.605634	male
23.2	0.233333	0	male
23.2	0.2	0	male
23.2	0.366667	0.240506	male
23.2	0.233333	0	male
23.2	0.7	0.530726	male
23.2	0.366667	0.352941	male
23.2	0.433333	0.585714	male
23.2	0.5	0.59596	male
23.2	0.566667	0.44898	male
23.2	0.633333	0.666667	male
23.2	0.633333	0.629032	male
23.2	0.2	0	male
23.2	0.5	0.574468	male
23.2	0.433333	0.246377	male
23.2	0.8	0.691057	male
23.2	2.1	0.433628	male
23.2	1.33333	0.6	male
23.2	0.9	0.612403	male
23.2	0.866667	0.59375	male
23.2	0.2	0	male
23.2	0.466667	0	male
25	0.633333	0.160714	male
25	0.5	0.0943396	male
25	1.5	0.275261	male
25	0.7	0.218543	male
25	1.03333	0.0521327	male
25	0.733333	0.0823529	male
25	0.666667	0.205882	male
25	1.3	0.194444	male
25	1.6	0.0992366	male
25	0.966667	0.177419	male
25	0.666667	0.0416667	male
25	0.533333	0.315068	male
25	0.533333	0.21875	male
25	0.566667	0.15736	male
25	0.566667	0.203883	male
25	0.6	0.0962343	male
25	0.633333	0.1	male
25	0.7	0.0728477	male
25	0.6	0.124579	male
25	0.633333	0.253219	male
25.5	1.13333	0.504425	male
25.5	1.26667	0.686275	male
25.5	1.03333	0.683168	male
25.5	1.1	0.640449	male
25.5	0.566667	0.22807	male
25.5	0.9	0.59596	male
25.5	0.533333	0.165217	male
25.5	0.466667	0.232143	male
25.5	0.966667	0.548387	male
25.5	2.43333	0.617978	male
25.5	1.06667	0.530612	male
25.5	0.833333	0.510204	male
25.5	0.433333	0.122807	male
25.5	0.533333	0.324324	male
25.5	0.433333	0.268293	male
25.5	0.5	0.370787	male
25.5	0.466667	0.387755	male
25.5	0.466667	0.444444	male
25.5	0.466667	0.161905	male
25.5	1.1	0.518072	male

## Sheet: OBmated
T	FD	FI	SEX
22.3	1.36667	0.0619469	mated female
22.3	1.3	0.0196078	mated female
22.3	1.1	0.0503597	mated female
22.3	1.2	0.0708661	mated female
22.3	1.06667	0.017341	mated female
22.3	1.16667	0.015873	mated female
22.3	1.23333	0.0769231	mated female
22.3	1.1	0.0956522	mated female
22.3	1.13333	0.0410959	mated female
22.3	1	0.0222222	mated female
22.3	1.13333	0.0485437	mated female
22.3	1.26667	0.125926	mated female
22.3	1.03333	0.0625	mated female
22.3	1.1	0.0754717	mated female
22.3	1.03333	0.078125	mated female
22.3	1.1	0.0196078	mated female
22.3	1	0.0425532	mated female
22.3	1.03333	0.0645161	mated female
22.3	1.06667	0.0163934	mated female
22.3	1	0.0598291	mated female
22.3	1.2	0.0735294	mated female
22.3	1.1	0.0630631	mated female
22.3	1.03333	0.0232558	mated female
22.3	1.2	0.0461538	mated female
22.3	1.13333	0.0630631	mated female
22.3	1.2	0.0655738	mated female
22.3	1.13333	0.106796	mated female
22.3	1.13333	0.142857	mated female
25.2	1.06667	0.0584416	mated female
25.2	1.06667	0.0584416	mated female
25.2	1.03333	0.0198675	mated female
25.2	0.866667	0	mated female
25.2	0.833333	0	mated female
25.2	0.666667	0.00645161	mated female
25.2	0.833333	0.0266667	mated female
25.2	0.833333	0.0025974	mated female
25.2	0.866667	0	mated female
25.2	0.833333	0	mated female
25.2	0.866667	0.0041841	mated female
25.2	0.9	0	mated female
25.2	0.833333	0.0167064	mated female
22.9	1.46667	0.03	mated female
22.9	1.46667	0.0119332	mated female
22.9	1.46667	0.00775194	mated female
22.9	1.53333	0.0454545	mated female
22.9	1.46667	0.00934579	mated female
22.9	1.46667	0.0184697	mated female
22.9	1.5	0.00625	mated female
22.9	1.53333	0.0248447	mated female
22.9	1.36667	0.00775194	mated female
22.9	1.63333	0.00840336	mated female
22.9	1.46667	0.0231214	mated female
22.9	1.5	0.0588235	mated female
22.9	1.43333	0.0204082	mated female
22.9	1.5	0.0157895	mated female
22.9	1.53333	0.00505051	mated female
22.9	1.56667	0.0104712	mated female
22.9	1.56667	0.00821918	mated female
22.9	1.46667	0.0175439	mated female
22.9	1.5	0.0283912	mated female
22.9	1.36667	0.0113636	mated female
22.9	1.5	0.0526316	mated female
22.9	1.53333	0.010101	mated female
22.9	1.43333	0.025641	mated female
22.9	1.43333	0.0167598	mated female
22.9	1.46667	0.0243902	mated female
20.4	1	0.170455	mated female
20.4	1.2	0.126316	mated female
20.4	1.16667	0.194915	mated female
20.4	1.1	0.100402	mated female
20.4	1.23333	0.194444	mated female
20.4	1.26667	0.164948	mated female
20.4	1.06667	0.2	mated female
20.4	1.03333	0.0920245	mated female
20.4	0.966667	0.234783	mated female
20.4	1.13333	0.128834	mated female
20.4	1.1	0.0909091	mated female
20.4	1.1	0.155963	mated female
20.4	1.16667	0.132743	mated female
20.4	1.13333	0.0632911	mated female
20.4	1.26667	0.163842	mated female
20.4	1.16667	0.198157	mated female
20.4	1.2	0.23	mated female
20.4	1.36667	0.192118	mated female
20.4	1.16667	0.188976	mated female
20.4	1.06667	0.238579	mated female
20.4	1.13333	0.0945946	mated female
20.4	1.33333	0.21875	mated female
20.4	1.13333	0.195402	mated female
20.4	1.06667	0.184834	mated female
20.4	1.23333	0.203791	mated female
20.4	1.06667	0.182482	mated female
20.4	1.06667	0.242424	mated female
20.4	1.13333	0.0884354	mated female
20.4	1.1	0.162011	mated female
20.4	0.966667	0.184713	mated female
20.4	1.06667	0.184211	mated female
20.4	1	0.15493	mated female
20.4	1.13333	0.133333	mated female
20.4	1.16667	0.0980392	mated female
20.4	1.1	0.117647	mated female
20.4	1.03333	0.0758621	mated female
20.4	1.06667	0.0786517	mated female
20.4	1.06667	0.120567	mated female
20.4	1.03333	0.2	mated female
20.4	1.1	0.0510949	mated female
20.4	1.03333	0.147826	mated female
20.4	1.1	0.186441	mated female
20.4	1.1	0.0967742	mated female
20.4	0.966667	0.170732	mated female
20.4	1.03333	0.171717	mated female
20.4	1.06667	0.187279	mated female
20.4	1.03333	0.269036	mated female
20.4	0.966667	0.263804	mated female
20.4	0.9	0.140187	mated female
20.4	0.966667	0.0994764	mated female
20.4	1.06667	0.192118	mated female
20.4	1.1	0.123077	mated female
20.4	1.1	0.193548	mated female
20.4	1.03333	0.16092	mated female
20.4	1	0.0746269	mated female
20.4	1.06667	0.0860927	mated female
20.4	1.1	0.182609	mated female
20.4	1.03333	0.137255	mated female
20.4	1.06667	0.115385	mated female
20.4	1.06667	0.112426	mated female
20.4	0.933333	0.084507	mated female
20.4	1	0.131148	mated female
20.4	1	0.0983607	mated female
20.4	1.06667	0.153153	mated female
20.4	1	0.155963	mated female
20.4	1.06667	0.126761	mated female
21.7	1.33333	0.0506329	mated female
21.7	2.73333	0.0985915	mated female
21.7	1.23333	0.0588235	mated female
21.7	1.3	0.0538922	mated female
21.7	1.3	0.102941	mated female
21.7	1.56667	0.0886076	mated female
21.7	1.4	0.0485437	mated female
21.7	1.2	0.0707071	mated female
21.7	1.33333	0.0784314	mated female
21.7	1.26667	0.0757576	mated female
21.7	1.43333	0.0654206	mated female
21.7	1.26667	0.0684932	mated female
21.7	1.23333	0.111111	mated female
21.7	1.3	0.0833333	mated female
21.7	1.26667	0.0714286	mated female
21.7	1.3	0.0625	mated female
21.7	1.33333	0.0542636	mated female
21.7	1.26667	0.0597015	mated female
21.7	1.33333	0.12	mated female
21.7	2.93333	0.157895	mated female
21.7	1.23333	0.2	mated female
21.7	1.23333	0.164179	mated female
21.7	1.33333	0.171429	mated female
21.7	1.3	0.0666667	mated female
21.7	2.96667	0.0697674	mated female
21.7	1.56667	0.129252	mated female
21.7	1.3	0.835821	mated female
21.7	1.33333	0.0894309	mated female
21.7	1.36667	0.0381679	mated female
21.7	1.4	0.128205	mated female
21.7	3.46667	0.0471204	mated female
21.7	1.3	0.15493	mated female
21.7	1.33333	0.0344828	mated female
21.7	1.4	0.0697674	mated female
21.7	1.4	0.0930233	mated female
21.7	1.33333	0.0410959	mated female
21.7	1.36667	0.0909091	mated female
21.7	1.3	0.194444	mated female
21.7	1.3	0.1	mated female
21.7	1.23333	0.0684932	mated female
21.7	1.23333	0.101695	mated female
21.7	1.36667	0.0638298	mated female
21.7	1.4	0.12	mated female
21.7	1.43333	0.0606061	mated female
21.7	1.26667	0.0851064	mated female
21.7	3.4	0.138614	mated female
21.7	1.23333	0.0578512	mated female
21.7	1.46667	0.0825688	mated female
21.7	1.2	0.194444	mated female
21.7	1.3	0.135135	mated female
21.7	1.3	0.0416667	mated female
21.7	1.36667	0.115044	mated female
20.4	1.3	0.0599078	mated female
20.4	1.23333	0.178082	mated female
20.4	1.06667	0.169811	mated female
20.4	1.26667	0.178218	mated female
20.4	1.36667	0.204188	mated female
20.4	1.36667	0.144186	mated female
20.4	1.2	0.0508475	mated female
20.4	1.16667	0.0973451	mated female
20.4	1.06667	0.0205279	mated female
20.4	1.3	0.0420712	mated female
20.4	1.2	0.0930233	mated female
20.4	1.5	0.0658683	mated female
20.4	1.16667	0.0543933	mated female
20.4	1.46667	0.189189	mated female
20.4	1.23333	0.0322581	mated female
20.4	1.2	0.0344828	mated female
20.4	1.13333	0.0759494	mated female
20.4	1.23333	0.173554	mated female
20.4	1.2	0.226891	mated female
20.4	1.06667	0.0588235	mated female
20.4	1.16667	0.101449	mated female
20.4	1	0.181818	mated female
20.4	1.2	0.106977	mated female
20.4	0.933333	0.0709677	mated female
20.4	1.03333	0.13253	mated female
20.4	0.833333	0.168317	mated female
20.4	1.1	0.102362	mated female
20.4	2.03333	0.47619	mated female
20.4	1.1	0.0547945	mated female
20.4	1.26667	0.311688	mated female
20.4	1.16667	0.230769	mated female
20.4	0.866667	0.0909091	mated female
20.4	0.966667	0.0588235	mated female
20.4	1.2	0.227907	mated female
20.4	1.3	0.25	mated female
20.4	1.1	0.0980392	mated female
20.4	0.933333	0.0645161	mated female
20.4	1.16667	0.0169492	mated female
20.4	1.23333	0.12782	mated female
20.4	1.06667	0.0967742	mated female
20.4	1.1	0.0506329	mated female
20.4	1.06667	0.150442	mated female
20.4	1.1	0.149254	mated female
20.4	1.13333	0.144928	mated female
20.4	1.1	0.0896552	mated female
20.4	1.4	0.205882	mated female
20.4	1.06667	0.1875	mated female
20.4	1.13333	0.075	mated female
20.4	1.23333	0.15508	mated female
20.4	1.2	0.24031	mated female
20.4	1.1	0.119048	mated female
20.4	0.966667	0.0630631	mated female
20.4	0.966667	0.213675	mated female
20.4	1.1	0.174419	mated female
20.4	1.13333	0.0977444	mated female
20.4	1.16667	0.100775	mated female
20.4	1.23333	0.0779221	mated female
20.4	1.46667	0.0995671	mated female
20.4	1.43333	0.0581395	mated female
20.4	1.03333	0.0659341	mated female
20.4	1.33333	0.0330579	mated female
20.4	1.26667	0.117318	mated female
20.4	1.1	0.0673575	mated female
20.4	1.16667	0.0849673	mated female
20.4	1.13333	0.107843	mated female
20.4	1.13333	0.124088	mated female
20.4	1.23333	0.333333	mated female
20.4	1.06667	0.169492	mated female
20.4	1.16667	0.026178	mated female
20.4	1.13333	0.121951	mated female
20.4	2.43333	0.54902	mated female
20.4	1.2	0.0555556	mated female
20.4	1.13333	0.133333	mated female
20.4	1.2	0.166667	mated female
20.4	1.16667	0.2	mated female
20.4	1.2	0.162393	mated female
20.4	1.4	0.106667	mated female
20.4	1.2	0.102564	mated female
20.4	1.16667	0.0972222	mated female
20.4	1.13333	0.176471	mated female
20.4	1.13333	0.0457516	mated female
20.4	1.33333	0.122302	mated female
20.4	1.13333	0.148515	mated female
20.4	1.4	0.0234375	mated female
20.4	0.666667	0.068323	mated female
20.4	1	0.127273	mated female
20.4	1.06667	0.0852713	mated female
20.4	1	0.0237288	mated female
20.4	1.13333	0.189873	mated female
20.4	1.13333	0.183673	mated female
20.4	1.13333	0.0875	mated female
22.7	1.23333	0.0609756	mated female
22.7	1.13333	0.0482759	mated female
22.7	1.16667	0.0675676	mated female
22.7	1.23333	0.106796	mated female
22.7	1.13333	0.0909091	mated female
22.7	1.2	0.0566038	mated female
22.7	1.16667	0.125	mated female
22.7	1.16667	0.108911	mated female
22.7	1.2	0.0510949	mated female
22.7	1.13333	0.0647482	mated female
22.7	1.13333	0.109489	mated female
22.7	1.1	0.0657895	mated female
22.7	1.16667	0.0921053	mated female
22.7	1.13333	0.0508475	mated female
22.7	1.16667	0.025974	mated female
22.7	1.13333	0.0958904	mated female
22.7	1.1	0.0393701	mated female
22.7	1.1	0.173333	mated female
22.7	1.06667	0.0555556	mated female
22.7	1.2	0.0482759	mated female
22.7	1.1	0.0973451	mated female
22.7	1.06667	0.04	mated female
22.7	1.33333	0.117647	mated female
22.7	1.06667	0.0515464	mated female
22.7	1.1	0.103448	mated female
22.7	1.23333	0.0658683	mated female
22.7	1	0.0952381	mated female
22.7	1.13333	0.0980392	mated female
22.7	1.16667	0.0588235	mated female
22.7	1.03333	0.0615385	mated female
22.7	1.03333	0.180328	mated female
22.7	1.2	0.109489	mated female
22.7	1.13333	0.105263	mated female
22.7	1.06667	0.0534351	mated female
22.7	0.966667	0.132075	mated female
22.7	1.03333	0.118644	mated female
22.7	1.06667	0.0566038	mated female
22.7	1.23333	0.113402	mated female
22.7	1.06667	0.05	mated female
22.7	1	0.108911	mated female
22.7	1.13333	0.0967742	mated female
22.7	1.03333	0.101695	mated female
22.7	1	0.15493	mated female
22.7	1.06667	0.0566038	mated female
22.7	1.1	0.134021	mated female
22.7	1.13333	0.0769231	mated female
22.7	1.1	0.135135	mated female
22.7	1.16667	0.264706	mated female
22.7	1.06667	0.0576923	mated female
22.7	1.23333	0.138462	mated female
22.7	1	0.0588235	mated female
22.7	1	0.0857143	mated female
22.7	1.16667	0.0927835	mated female
22.7	1.2	0.0752688	mated female
22.7	1.1	0.0537634	mated female
22.7	1.06667	0.111111	mated female
22.7	1.1	0.0961538	mated female
22.7	1.1	0.122807	mated female
22.7	0.966667	0.0491803	mated female
22.7	1.03333	0.105263	mated female
22.7	1.16667	0.0843373	mated female
22.7	1.06667	0.111111	mated female
22.7	1.03333	0.12	mated female
22.7	3.83333	0.113514	mated female
22.7	1.16667	0.126761	mated female
22.7	0.933333	0.0392157	mated female
22.7	1	0.0833333	mated female
22.7	0.966667	0.111111	mated female
22.7	1.13333	0.168831	mated female
22.7	1.36667	0.166667	mated female
24	0.9	0.104167	mated female
24	2.43333	0.09375	mated female
24	0.833333	0.101322	mated female
24	0.7	0.0833333	mated female
24	1.1	0.163934	mated female
24	1	0.010453	mated female
24	0.533333	0.0810811	mated female
24	0.633333	0.154639	mated female
24	2.1	0.553191	mated female
24	0.633333	0.145455	mated female

## Sheet: OBreceptive
T	FD	FI	SEX
22.4	0.4	0	receptive female
22.4	0.433333	0.0204082	receptive female
22.4	0.366667	0	receptive female
22.4	0.366667	0	receptive female
22.4	0.6	0.0185185	receptive female
22.4	0.4	0.0208333	receptive female
22.4	0.533333	0.113636	receptive female
22.4	0.6	0.0212766	receptive female
22.4	0.533333	0.0588235	receptive female
22.4	0.733333	0.0943396	receptive female
21.2	0.566667	0	receptive female
21.2	0.433333	0	receptive female
21.2	0.4	0	receptive female
21.2	0.4	0	receptive female
21.2	0.4	0.0666667	receptive female
21.2	0.4	0	receptive female
21.2	0.366667	0.011236	receptive female
21.2	0.4	0	receptive female
21.2	0.333333	0	receptive female
21.2	0.4	0	receptive female
26.2	0.233333	0	receptive female
26.2	0.266667	0	receptive female
26.2	0.233333	0	receptive female
26.2	0.233333	0	receptive female
26.2	0.2	0	receptive female
26.2	0.2	0	receptive female
26.2	0.2	0	receptive female
26.2	0.233333	0	receptive female
26.2	0.2	0	receptive female
26.4	0.366667	0	receptive female
26.4	0.4	0	receptive female
26.4	0.533333	0.0232558	receptive female
26.4	0.566667	0.122449	receptive female
26.4	0.433333	0	receptive female
26.4	0.466667	0	receptive female
26.4	0.333333	0	receptive female
26.4	0.433333	0	receptive female
25.5	0.366667	0	receptive female
25.5	0.333333	0	receptive female
25.5	0.366667	0	receptive female
25.5	0.366667	0	receptive female
25.5	0.333333	0	receptive female
25.5	0.333333	0	receptive female
25.5	0.333333	0	receptive female
25.5	0.333333	0	receptive female
25.5	0.3	0	receptive female
25.5	0.3	0	receptive female
25.3	0.266667	0	receptive female
25.3	0.266667	0	receptive female
25.3	0.333333	0	receptive female
25.3	0.333333	0	receptive female
25.3	0.3	0	receptive female
25.3	0.333333	0	receptive female
25.3	0.3	0	receptive female
25.3	0.3	0	receptive female
25.3	0.3	0	receptive female
25.3	0.366667	0	receptive female
23.8	0.433333	0	receptive female
23.8	0.433333	0	receptive female
23.8	0.466667	0	receptive female
23.8	0.4	0	receptive female
23.8	0.433333	0	receptive female
23.8	0.4	0	receptive female
23.8	0.433333	0	receptive female
23.8	0.566667	0.0588235	receptive female
23.8	0.466667	0	receptive female
23.8	0.433333	0	receptive female
23.8	0.4	0.0353698	receptive female
23.8	0.4	0	receptive female
23.8	0.4	0	receptive female
23.8	0.366667	0	receptive female
23.8	0.366667	0.0574713	receptive female
23.8	0.466667	0	receptive female
23.8	0.433333	0.0416667	receptive female
23.8	0.4	0	receptive female
23.8	0.366667	0	receptive female
23.8	0.4	0	receptive female
23.8	0.366667	0	receptive female
23.8	0.366667	0	receptive female
23.8	0.4	0	receptive female
23.8	0.4	0	receptive female
23.8	0.466667	0	receptive female
23.8	0.433333	0	receptive female
23.8	0.4	0	receptive female
23.8	0.533333	0.0537634	receptive female
23.8	0.5	0.0833333	receptive female
23.8	0.466667	0	receptive female
23.8	0.466667	0.0714286	receptive female
23.8	0.5	0	receptive female
23.8	0.433333	0	receptive female
23.8	0.433333	0	receptive female
23.8	0.433333	0	receptive female
23.8	0.4	0	receptive female
23.8	0.4	0	receptive female

## Sheet: ele-success (sedentsry)
T	FD	FI	Success/Failure	Posture
20.6	0.38	0	success	sedentary
20.4	0.273333	0.0791235	success	sedentary
20.5	0.346667	0.137306	success	sedentary
20.5	0.36	0.190862	success	sedentary
20	0.406667	0.109094	success	sedentary
20.1	0.691667	0.0812735	success	sedentary
21.7	0.826667	0	success	sedentary
21.1	0.253333	0	success	sedentary
20.8	0.28	0.162696	success	sedentary
20.6	1.54667	0	success	sedentary
20.4	0.453333	0.204448	success	sedentary
19.8	1.16667	0	success	sedentary
20.7	1.35333	0	success	sedentary
20.9	0.626667	0	success	sedentary
20.7	0.573333	0.148981	success	sedentary
19.3	0.836867	0	success	sedentary
19.7	0.46	0.136777	success	sedentary
19.4	0.433333	0	success	sedentary
19.6	0.513333	0.155983	success	sedentary
20.3	0.608333	0.148784	success	sedentary
21	1.64	0	success	sedentary
21.5	0.566667	0	success	sedentary
21.4	0.933333	0	success	sedentary
21.2	0.76	0	success	sedentary
21.2	0.513333	0.155983	success	sedentary
21.4	0.36	0.190862	success	sedentary
21.1	1.12	0	success	sedentary
21.3	1.29333	0	success	sedentary
21	1.44	0	success	sedentary
20.8	0.273333	0.0791235	success	sedentary
20.7	0.36	0.190862	success	sedentary
20.8	0.453333	0.204448	success	sedentary
19.9	0.608333	0.148784	success	sedentary
19.8	0.691667	0.138108	success	sedentary
20	0.28	0.162696	success	sedentary
18.8	1.54667	0	success	sedentary
19	1.31687	0	success	sedentary
19	0.24	0	success	sedentary
18.8	0.253333	0	success	sedentary
19.4	0.306667	0	success	sedentary
20.6	0.933333	0	success	sedentary
20.6	0.566667	0	success	sedentary
20.6	0.38	0	success	sedentary
20.6	0.433333	0	success	sedentary
20.7	0.691667	0.138108	success	sedentary
20.8	0.306667	0	success	sedentary
20.6	0.826667	0	success	sedentary
20.6	1.12	0	success	sedentary
21.9	0.346667	0.137306	success	sedentary
21.8	0.24	0	success	sedentary
21.8	0.406667	0.109094	success	sedentary
22.2	0.46	0.136777	success	sedentary
21.7	0.626667	0	success	sedentary
22.2	0.76	0	success	sedentary
20	0.608333	0.148784	success	sedentary
21	1.12	0	success	sedentary
21	0.28	0.162696	success	sedentary
20.9	1.44	0	success	sedentary
20.8	1.31687	0	success	sedentary

## Sheet: ele-failure (sedentary)
T	FD	FI	Success/Failure	Posture
20.9	0.46	0.230039	failure	sedentary
21.1	0.46	0.230039	failure	sedentary
21.1	1.16667	0	failure	sedentary
21.2	1.35333	0	failure	sedentary
20.2	0.98	0.205931	failure	sedentary
20.8	1.46667	0.172965	failure	sedentary
20.1	0.42	0.376851	failure	sedentary
20.2	0.98	0.205931	failure	sedentary
20.1	0.3	0.314067	failure	sedentary
20.6	1.90667	0	failure	sedentary
20.4	0.873333	0.426406	failure	sedentary
20.7	0.8	0.182314	failure	sedentary
20.7	0.193333	0	failure	sedentary
21	0.836867	0	failure	sedentary
21	1.14167	0.148981	failure	sedentary
20.9	0.65	0.212405	failure	sedentary
20.5	0.7	0.242154	failure	sedentary
20.7	0.646667	0.437921	failure	sedentary
20.3	0.193333	0	failure	sedentary
21.1	0.34	0.182314	failure	sedentary
20.5	0.741667	0.15352	failure	sedentary
20.2	1.27333	0.251284	failure	sedentary
21	0.916667	0.157987	failure	sedentary
20.9	0.553333	0.199042	failure	sedentary
20.6	1.1	0.425867	failure	sedentary
19.9	1.56667	0.457441	failure	sedentary
20.8	1.16667	0	failure	sedentary
20	0.973333	0.267972	failure	sedentary
20.3	1.18	0.215872	failure	sedentary
19.5	0.22	0.0812735	failure	sedentary
19.6	0.573333	0.270987	failure	sedentary
19.4	1.54667	0	failure	sedentary
19.5	1.18	0.215872	failure	sedentary
20.5	0.453333	0.204448	failure	sedentary
20.3	1.58667	0.195254	failure	sedentary
20.2	1.36	0.246915	failure	sedentary
20.2	1.33333	0.422995	failure	sedentary
20.4	0.793333	0.212979	failure	sedentary
20.3	0.553333	0.199042	failure	sedentary
20.1	1.48667	0.263505	failure	sedentary
21.5	0.741667	0.15352	failure	sedentary
21.6	0.34	0.182314	failure	sedentary
21.1	1.59333	0	failure	sedentary
20	1.67333	0	failure	sedentary
20.4	1.68667	0	failure	sedentary
20.3	1.74	0	failure	sedentary
21.3	0.453333	0.204448	failure	sedentary
21.3	0.793333	0.159518	failure	sedentary
21.8	1.40667	0.211368	failure	sedentary
21.1	1.02	0.154844	failure	sedentary
20.8	0.713333	0.216553	failure	sedentary
21.2	0.886667	0.198468	failure	sedentary
20.9	0.933333	0.277198	failure	sedentary
20.6	0.22	0.0812735	failure	sedentary
20.9	0.691667	0.138108	failure	sedentary
20.9	0.741667	0.15352	failure	sedentary
21	0.916667	0.159518	failure	sedentary
20.1	0.836867	0	failure	sedentary
19.7	0.741667	0.15352	failure	sedentary
19.9	1.29333	0	failure	sedentary
20	1.35333	0	failure	sedentary
20.1	1.44	0	failure	sedentary
18.9	1.64	0	failure	sedentary
18.8	1.67333	0	failure	sedentary
18.9	0.193333	0	failure	sedentary
21.8	1.74	0	failure	sedentary
21.9	1.68667	0	failure	sedentary
22.1	0.713333	0.216553	failure	sedentary
21.9	0.573333	0.148981	failure	sedentary
22	1.58667	0.195254	failure	sedentary
22.1	0.65	0.212405	failure	sedentary
22	1.36	0.246915	failure	sedentary
22.4	0.98	0.205931	failure	sedentary
22.6	0.793333	0.212979	failure	sedentary
22.1	1.40667	0.211368	failure	sedentary
22.7	0.886667	0.198468	failure	sedentary
20	0.573333	0.148981	failure	sedentary
20.1	1.27333	0.251284	failure	sedentary
20	0.973333	0.267972	failure	sedentary
20.1	0.8	0.182314	failure	sedentary
20.1	0.573333	0.270987	failure	sedentary
20.1	0.933333	0.277198	failure	sedentary
19.9	0.7	0.242154	failure	sedentary
20.1	1.48667	0.263505	failure	sedentary
20.9	0.916667	0.157987	failure	sedentary
20.9	1.02	0.154844	failure	sedentary
20.8	1.14167	0.172649	failure	sedentary
20.9	1.47333	0.172965	failure	sedentary
20.9	0.380733	0.233333	failure	sedentary
20.9	0.443518	0.353333	failure	sedentary
20.9	0.646667	0.437921	failure	sedentary
20.9	1.90667	0	failure	sedentary
21.1	0.873333	0.426406	failure	sedentary
21	1.1	0.425867	failure	sedentary
21	1.33333	0.422995	failure	sedentary
20.8	1.56667	0.457441	failure	sedentary

## Sheet: ele-success (flying)
T	FD	FI	Success/Failure	Posture
21.5104	0.406667	0.109094	success	flying
20.5908	0.34	0.182314	success	flying
20.4886	0.691667	0.138108	success	flying
20.3864	0.513333	0.155983	success	flying
20.5908	0.836867	0	success	flying
20.8973	0.573333	0.148981	success	flying
22.1235	0.65	0.212405	success	flying
22.1235	0.453333	0.204448	success	flying
22.1235	0.973333	0.267972	success	flying
22.1235	1.16667	0	success	flying
22.1235	1.14167	0.148981	success	flying
22.1235	0.713333	0.216553	success	flying
23.8605	1.90667	0	success	flying
23.554	0.573333	0.270987	success	flying
23.554	0.933333	0.277198	success	flying
23.4518	0.433333	0	success	flying
23.4518	1.27333	0.251284	success	flying
23.1453	1.02	0.154844	success	flying
23.1453	0.22	0.0812735	success	flying
23.2474	0.8	0.182314	success	flying
24.1671	0.3	0.314067	success	flying
24.1671	0.42	0.376851	success	flying
23.9627	1.58667	0.195254	success	flying
24.4736	0.193333	0	success	flying
23.9627	1.35333	0	success	flying
24.1671	0.973333	0.267972	success	flying
26.2107	2.70667	0	success	flying
26.2107	0.28	0.162696	success	flying
26.2107	0.98	0.205931	success	flying
26.0063	1.58667	0.195254	success	flying
24.5758	0.793333	0.212979	success	flying
24.2692	0.973333	0.267972	success	flying
24.2692	1.54667	0	success	flying
23.9627	1.90667	0	success	flying
24.2692	0.166667	0	success	flying
24.0649	2.27333	0	success	flying
24.2692	0.836867	0	success	flying
24.0649	2.70667	0	success	flying
27.0281	3.05	0	success	flying
27.1303	2.02	0.12761	success	flying
27.0281	0.7	0.242154	success	flying
26.5172	0.886667	0.198468	success	flying
26.3128	1.18	0.215872	success	flying
26.3128	1.40667	0.211368	success	flying
26.3128	2.27333	0	success	flying

## Sheet: ele-failur (flying)
T	FD	FI	Success/Failure	Posture
20.2842	1.54667	0	failure	flying
19.569	0.8	0.182314	failure	flying
18.8537	0.573333	0.270987	failure	flying
22.1235	0.98	0.205931	failure	flying
23.9627	1.48667	0.263505	failure	flying
24.1671	1.56667	0.457441	failure	flying
24.1671	0.646667	0.437921	failure	flying
24.1671	1.1	0.425867	failure	flying
24.2692	1.18	0.215872	failure	flying
24.2692	1.40667	0.211368	failure	flying
24.2692	1.46667	0.172965	failure	flying
24.2692	0.98	0.205931	failure	flying
25.8019	2.01333	0.189466	failure	flying
25.8019	1.67333	0.140285	failure	flying
26.1085	2.09167	0.21059	failure	flying
26.3128	0.886667	0.198468	failure	flying
26.3128	0.7	0.242154	failure	flying
24.5758	0.873333	0.426406	failure	flying
24.4736	3.05	0	failure	flying
27.2325	0.566667	0.399702	failure	flying
27.2325	1.15833	0.399853	failure	flying
